# Supplementary material for: Evolving Acquired Vemurafenib Resistance in a BRAF V600E Mutant Melanoma PDTX Model to Reveal New Potential Targets
Source: Cells. 2023 Jul 24;12(14):1919. doi: 10.3390/cells12141919 (PMC10377807; doi:10.3390/cells12141919)
Supplement: Supplementary file 1 [file cells-12-01919-s001.zip]

Archive with 1 entries (1 files):
- cells-2404440-supplementary.xlsx
