# Supplementary material for: Evolving Acquired Vemurafenib Resistance in a BRAF V600E Mutant Melanoma PDTX Model to Reveal New Potential Targets
Source: Cells. 2023 Jul 24;12(14):1919. doi: 10.3390/cells12141919 (PMC10377807; doi:10.3390/cells12141919)
Supplement: Supplementary file 1 [file cells-12-01919-s001.zip › cells-2404440-supplementary.xlsx]

## Sheet: Supplementary
Symbol	Entrez ID	Gene name	logFC G5 / control	adjusted p-value G5 / control	logFC G3 / control	adjusted p-value G3 / control
ACBD7-DCLRE1CP1	108949267	ACBD7-DCLRE1CP1 readthrough	2.96426	0.0265839	2.52982	0.0450853
ACTG1P20	644961	actin gamma 1 pseudogene 20	1.94953	0.00493328	2.68677	0.000907516
ACSBG1	23205	acyl-CoA synthetase bubblegum family member 1	1.8973	0.00380169	1.95539	0.00265865
ADAM32	203102	ADAM metallopeptidase domain 32	4.05323	0.00824155	4.33456	0.00416199
AGAP9	642517	ArfGAP with GTPase domain, ankyrin repeat and PH domain 9	5.89577	0.00945563	6.67661	0.00368686
AMD1P3	728931	adenosylmethionine decarboxylase 1 pseudogene 3	1.72426	0.0356337	2.04749	0.0113058
ANKRD18CP	101926917	ankyrin repeat domain 18C, pseudogene	3.72095	0.0168858	4.55094	0.00402662
ANKRD61	100310846	ankyrin repeat domain 61	1.84841	0.0101492	2.22382	0.00275274
ANP32A-IT1	80035	ANP32A intronic transcript 1	2.35165	0.0198176	3.09418	0.00317784
ARG1	383	arginase 1	3.01372	0.0248677	2.88113	0.0243451
ARMC3	219681	armadillo repeat containing 3	2.21856	0.00633744	2.39531	0.0032309
ARPC3P4	100421973	actin related protein 2/3 complex subunit 3 pseudogene 4	3.82619	0.0139836	3.24781	0.0265956
ASS1	445	argininosuccinate synthase 1	-2.28274	0.0392321	-2.19591	0.034608
ATP5PDP4	246723	ATP synthase peripheral stalk subunit d pseudogene 4	3.01179	0.0412011	3.98759	0.0069647
ATP6V0CP1	100132978	ATPase H+ transporting V0 subunit c pseudogene 1	3.06203	0.0396421	4.19988	0.00490766
BHLHA15	168620	basic helix-loop-helix family member a15	-1.97745	0.025465	-1.98048	0.0204582
BMS1P2	642826	BMS1 pseudogene 2	2.54374	0.00101091	3.17721	0.000615876
BRI3P1	730010	brain protein I3 pseudogene 1	2.85736	0.0337454	3.4943	0.00859721
C13orf46	100507747	chromosome 13 open reading frame 46	3.59236	0.0382096	3.66091	0.027053
C6orf201	404220	chromosome 6 open reading frame 201	2.00411	0.0233577	2.29405	0.00849739
CAPG	822	capping actin protein, gelsolin like	-1.70422	0.029428	-2.52798	0.00575725
CAVIN3	112464	caveolae associated protein 3	-1.65354	0.00287839	-1.53657	0.00317642
CCDC144A	9720	coiled-coil domain containing 144A	2.38725	0.00427246	2.94543	0.00121157
CCDC144B	284047	coiled-coil domain containing 144B (pseudogene)	1.89122	0.00119924	2.47083	0.000613919
CCDC184	387856	coiled-coil domain containing 184	-1.66306	0.0192109	-1.6362	0.0167084
CCDC18-AS1	100131564	CCDC18 antisense RNA 1	1.54115	0.00561816	1.90219	0.00151722
CCDC39	339829	coiled-coil domain containing 39	1.78123	0.00628776	2.12829	0.001931
CCNYL2	414194	cyclin Y like 2 (pseudogene)	2.27557	0.0092002	2.49517	0.00411652
CCNYL7	100419017	cyclin Y like 7 (pseudogene)	2.84462	0.0323714	3.40409	0.0094797
CD27	939	CD27 molecule	1.60429	0.0369124	1.51638	0.0377841
CEP295NL	100653515	CEP295 N-terminal like	2.33592	0.0367422	3.09669	0.00630381
CICP16	100420203	capicua transcriptional repressor pseudogene 16	1.7643	0.0446206	1.76591	0.0342133
CLDN18	51208	claudin 18	2.71683	0.0329079	3.21295	0.0102717
CNFN	84518	cornifelin	-1.81285	0.0111272	-1.7157	0.0106551
COL6A2	1292	collagen type VI alpha 2 chain	-2.50702	0.00390103	-1.8492	0.00893289
CP	1356	ceruloplasmin	3.24641	0.0290154	2.92641	0.0368236
CRYZP1	1430	crystallin zeta pseudogene 1	2.20803	0.00888499	3.04334	0.00127558
CYP2A6	1548	cytochrome P450 family 2 subfamily A member 6	2.86378	0.0430271	3.50821	0.0113276
CSNK1G2-AS1	255193	CSNK1G2 antisense RNA 1	3.37507	0.0287998	3.8368	0.0109164
CSPG4P10	390627	chondroitin sulfate proteoglycan 4 pseudogene 10	1.74821	0.0227556	2.06724	0.00687605
CSPG4P5	114817	chondroitin sulfate proteoglycan 4 pseudogene 5	2.11243	0.0028172	2.06928	0.0026456
CST2	1470	cystatin SA	-2.96114	0.00230664	-2.4657	0.00307699
DENND2A	27147	DENN domain containing 2A	-2.25595	0.00704568	-1.8295	0.0112161
DIXDC1	85458	DIX domain containing 1	1.50708	0.000547217	1.5243	0.000764832
DLGAP4-AS1	101926987	DLGAP4 antisense RNA 1	2.82015	0.0400498	3.15247	0.0172741
DLSTP1	1744	dihydrolipoamide S-succinyltransferase pseudogene 1	1.62816	0.0114795	2.03181	0.00258617
DYDC1	143241	DPY30 domain containing 1	2.82778	0.0394641	3.32849	0.0128759
EBLN2	55096	endogenous Bornavirus like nucleoprotein 2	1.66966	0.0324997	2.55452	0.00253606
EEF1A2	1917	eukaryotic translation elongation factor 1 alpha 2	-1.67092	0.00241352	-1.89646	0.00149703
EGLN3P1	100420503	egl-9 family hypoxia-inducible factor 3 pseudogene 1	2.91217	0.0363681	3.73563	0.0069647
EIF3FP1	54053	eukaryotic translation initiation factor 3 subunit F pseudogene 1	2.97997	0.0326104	2.81188	0.0337637
ELAVL4	1996	ELAV like RNA binding protein 4	4.50035	0.0038732	3.3441	0.0187027
ELOCP19	100462880	elongin C pseudogene 19	1.68109	0.0357991	2.08185	0.00904189
ELOCP21	100462866	elongin C pseudogene 21	2.51531	0.0268719	2.8937	0.0095394
EPHA6	285220	EPH receptor A6	3.19094	0.0243787	3.49939	0.010918
ERLEC1P1	100288870	endoplasmic reticulum lectin 1 pseudogene 1	3.21393	0.0402523	4.38789	0.0051209
ERV3-1	2086	endogenous retrovirus group 3 member 1, envelope	1.71627	0.000839993	1.67448	0.00111777
ERVFRD-1	405754	endogenous retrovirus group FRD member 1, envelope	3.93748	0.0121876	4.13995	0.00675909
FAM106A	80039	family with sequence similarity 106 member A	2.26475	0.00343854	2.83793	0.00104431
FAM106B	100996259	family with sequence similarity 106 member B	1.79817	0.044769	2.51144	0.00594491
FAM185BP	641808	family with sequence similarity 185, member A pseudogene	1.63545	0.00551473	1.88454	0.00208175
FAM227A	646851	family with sequence similarity 227 member A	1.87382	0.00584389	2.13426	0.00230029
FCF1P8	100422531	FCF1 pseudogene 8	2.97017	0.0272827	2.74231	0.0315061
FKBP1AP1	2282	FKBP prolyl isomerase 1A pseudogene 1	1.99818	0.0449328	2.41684	0.0134112
FKBP1A-SDCBP2	100528031	FKBP1A-SDCBP2 readthrough (NMD candidate)	4.69124	0.0271159	4.00978	0.0412024
FOXN3-AS1	400236	FOXN3 antisense RNA 1	-1.71742	0.0114125	-1.61746	0.0109689
FTH1P3	2498	ferritin heavy chain 1 pseudogene 3	2.75345	0.0309794	3.10212	0.0125524
FTX	100302692	FTX transcript, XIST regulator	1.67492	0.0186874	2.21141	0.00300818
FYTTD1P1	100128665	forty-two-three domain containing 1 pseudogene 1	2.00313	0.00577328	2.88246	0.000848829
GAPDHP2	170516	glyceraldehyde-3-phosphate dehydrogenase pseudogene 2	2.4699	0.0450673	2.91835	0.0147801
GAPDHP76	100287725	glyceraldehyde-3-phosphate dehydrogenase pseudogene 76	3.06673	0.0128733	3.47069	0.00473094
GAS8-AS1	750	GAS8 antisense RNA 1	1.76135	0.0376175	2.38098	0.00589048
GCNT7	140687	glucosaminyl (N-acetyl) transferase family member 7	4.32775	0.0083944	4.54482	0.00477442
GNRHR	2798	gonadotropin releasing hormone receptor	2.67987	0.0361893	3.15984	0.0116467
GOLGA6L4	643707	golgin A6 family like 4	1.61197	0.0083944	1.68924	0.0049918
GPR39	2863	G protein-coupled receptor 39	-4.52142	0.010909	-5.02315	0.00919172
GSTA1	2938	glutathione S-transferase alpha 1	-4.18358	0.00377768	-4.05402	0.00341789
GTF2IP13	101929008	general transcription factor IIi pseudogene 13	1.89287	0.00625613	2.53626	0.00112917
GTF2IP23	101929580	general transcription factor IIi pseudogene 23	1.90061	0.0119339	2.07391	0.00565246
GTF2IP5	100420546	general transcription factor IIi pseudogene 5	1.8769	0.00945563	2.77769	0.00104895
GZMB	3002	granzyme B	3.03772	0.0303916	3.24715	0.0163135
HERC2P6	8918	hect domain and RLD 2 pseudogene 6	2.75242	0.0439352	3.76904	0.00605202
HERC2P7	100132101	hect domain and RLD 2 pseudogene 7	1.71965	0.0167395	1.71488	0.0129425
HHIPL2	79802	HHIP like 2	1.73489	0.0260076	1.93989	0.0110122
HID1	283987	HID1 domain containing	-2.05429	0.00565897	-1.71428	0.00883263
HMGA1P2	171559	high mobility group AT-hook 1 pseudogene 2	1.87263	0.0251731	2.61269	0.00301535
HMGN1P1	319131	high mobility group nucleosome binding domain 1 pseudogene 1	1.61254	0.00675231	2.12841	0.00128315
HNRNPA1P5	100506712	heterogeneous nuclear ribonucleoprotein A1 pseudogene 5	3.30831	0.0154617	2.96293	0.0218413
HNRNPA3P9	100421415	heterogeneous nuclear ribonucleoprotein A3 pseudogene 9	2.07978	0.0316284	2.61895	0.0069647
HNRNPMP1	645204	heterogeneous nuclear ribonucleoprotein M pseudogene 1	3.13441	0.0332978	3.94161	0.00690554
HOXB-AS2	100874350	HOXB cluster antisense RNA 2	3.34453	0.0194374	3.96184	0.00575324
HS3ST3A1	9955	heparan sulfate-glucosamine 3-sulfotransferase 3A1	-2.28816	0.0167276	-1.60599	0.0384339
HSPA8P15	100420051	heat shock protein family A (Hsp70) member 8 pseudogene 15	2.00853	0.017916	2.37565	0.00536202
HSPA8P3	100420143	heat shock protein family A (Hsp70) member 8 pseudogene 3	3.47781	0.015581	4.15726	0.00393183
IFI27	3429	interferon alpha inducible protein 27	-5.62779	1.01183e-05	-2.83033	0.000294299
IGSF6	10261	immunoglobulin superfamily member 6	2.02823	0.000980303	3.0784	0.00054866
IL7	3574	interleukin 7	1.68692	0.0376329	1.61079	0.0368588
IL9RP3	729486	interleukin 9 receptor pseudogene 3	2.97064	0.033795	3.87406	0.00595458
ILDR2	387597	immunoglobulin like domain containing receptor 2	2.75299	0.0305837	3.88098	0.00302155
IMPG1	3617	interphotoreceptor matrix proteoglycan 1	2.92054	0.0429486	4.54138	0.00259638
INE1	8552	inactivation escape 1	1.57348	0.027844	2.499	0.00176043
KCNK6	9424	potassium two pore domain channel subfamily K member 6	-1.69205	0.000939719	-2.39036	0.000615876
KLRC4	8302	killer cell lectin like receptor C4	4.37796	0.0316905	4.40481	0.0232534
KRT18P5	728300	keratin 18 pseudogene 5	1.87493	0.0147098	2.16363	0.00493117
LGALSL-DT	105374771	LGALSL divergent transcript	1.66133	0.0422388	2.03388	0.0117941
LHX4	89884	LIM homeobox 4	1.62277	0.00589813	2.312	0.0009057
LIMD1-AS1	644714	LIMD1 antisense RNA 1	2.94662	0.0251432	2.87076	0.0223963
LINC00216	55451	long intergenic non-protein coding RNA 216	1.76598	0.0180212	2.62634	0.00158986
LINC00444	107984570	long intergenic non-protein coding RNA 444	3.81845	0.0127478	4.4819	0.00380448
LINC00698	285401	long intergenic non-protein coding RNA 698	2.00319	0.0457175	2.17356	0.0242531
LINC00869	57234	long intergenic non-protein coding RNA 869	-1.70916	0.00673297	-1.68903	0.00594054
LINC00893	100131434	long intergenic non-protein coding RNA 893	1.60662	0.026579	1.89433	0.00845265
LINC00972	105375380	long intergenic non-protein coding RNA 972	3.56343	0.0136391	2.74095	0.038328
LINC01424	101928689	long intergenic non-protein coding RNA 1424	3.44795	0.013191	4.07776	0.00349978
LINC01868	107985924	long intergenic non-protein coding RNA 1868	3.63133	0.0100747	3.21048	0.0162075
LINC02576	102724233	long intergenic non-protein coding RNA 2576	2.5722	0.048444	2.80683	0.0244344
LINC02718	105376592	long intergenic non-protein coding RNA 2718	2.35338	0.0435358	4.57075	0.00111777
LNCRNA-ATB	114004396	long noncoding RNA activated by TGF-beta	2.44947	0.0113308	2.95404	0.0029783
LOC100128494	100128494	uncharacterized LOC100128494	1.54016	0.0365658	2.06294	0.00602674
LOC100129966	100129966	mitochondrial carrier 1 pseudogene	2.08699	0.0104368	2.16424	0.00642945
LOC100190986	100190986	uncharacterized LOC100190986	2.67029	0.00388306	3.36768	0.00109354
LOC100288367	100288367	golgin A2 pseudogene	1.83301	0.00182334	2.00326	0.00118544
LOC100419515	100419515	zinc finger protein 41 pseudogene	1.55371	0.0417481	1.60903	0.0277213
LOC100419579	100419579	HECT and RLD domain containing E3 ubiquitin protein ligase 2 pseudogene	1.60309	0.0197827	2.02694	0.00405108
LOC100419878	100419878	methyltransferase like 5 pseudogene	1.52751	0.00477222	2.20941	0.000764832
LOC100420018	100420018	WEE2 oocyte meiosis inhibiting kinase	4.29685	0.00350359	3.70162	0.0070222
LOC100420177	100420177	kelch like family member 12 pseudogene	1.7549	0.00612521	2.65797	0.00074915
LOC100420429	100420429	ubiquitin specific peptidase 15 pseudogene	2.80869	0.0285928	3.05815	0.013778
LOC100420638	100420638	chloride intracellular channel 1 pseudogene	2.73947	0.0419325	3.5698	0.00718981
LOC100420679	100420679	signal recognition particle 19kDa pseudogene	1.9596	0.00400839	2.32245	0.00139861
LOC100420878	100420878	GABA type A receptor-associated protein pseudogene	3.38721	0.0238859	4.28726	0.00440668
LOC100420885	100420885	suppressor of cytokine signaling 2 pseudogene	2.19616	0.0286031	2.57192	0.00939922
LOC100421043	100421043	tigger transposable element derived 7 pseudogene	2.97364	0.0279087	2.60803	0.042658
LOC100421064	100421064	sushi, nidogen and EGF like domains 1 pseudogene	1.50658	0.0151219	2.05898	0.00208613
LOC100422204	100422204	regulator of solute carriers 1 pseudogene	3.17628	0.0349125	3.34237	0.0207522
LOC100422695	100422695	SWI/SNF related, matrix associated, actin dependent regulator of chromatin, subfamily a, member 5 pseudogene	2.31967	0.0362283	2.24947	0.0326894
LOC100499223	100499223	beta-1,3-N-acetylgalactosaminyltransferase 1 (globoside blood group) pseudogene	3.13116	0.0245442	3.65191	0.00753758
LOC100506551	100506551	uncharacterized LOC100506551	3.84607	0.00635666	4.95852	0.00125726
LOC100996720	100996720	uncharacterized LOC100996720	-2.54475	0.0131831	-2.03932	0.0202649
LOC101927018	101927018	uncharacterized LOC101927018	2.54306	0.046927	3.254	0.0102924
LOC101927401	101927401	uncharacterized LOC101927401	3.90724	0.0298656	3.30751	0.0498402
LOC101927610	101927610	uncharacterized LOC101927610	1.71177	0.0212324	1.81184	0.011948
LOC101927756	101927756	uncharacterized LOC101927756	3.27821	0.0119538	3.41664	0.00710602
LOC101927825	101927825	uncharacterized LOC101927825	-1.51397	0.00172284	-1.56017	0.00156238
LOC101927864	101927864	uncharacterized LOC101927864	1.9288	0.0115337	2.46577	0.00235478
LOC101928451	101928451	uncharacterized LOC101928451	2.47417	0.00460509	3.18891	0.00135765
LOC101928556	101928556	uncharacterized LOC101928556	2.65604	0.0374412	3.63815	0.00485431
LOC101928909	101928909	uncharacterized LOC101928909	3.1002	0.0294873	3.30379	0.0161765
LOC101929204	101929204	uncharacterized LOC101929204	1.73785	0.00354474	2.34542	0.000838836
LOC101929506	101929506	uncharacterized LOC101929506	2.49289	0.0362657	3.16543	0.00780211
LOC101929719	101929719	uncharacterized LOC101929719	2.46523	0.0327576	2.71106	0.0153368
LOC101929749	101929749	carboxy-terminal domain RNA polymerase II polypeptide A small phosphatase 2 pseudogene	2.05666	0.0345468	2.77921	0.00523233
LOC101929894	101929894	uncharacterized LOC101929894	2.14695	0.0487316	2.83324	0.00894764
LOC101930307	101930307	uncharacterized LOC101930307	1.58208	0.0126115	2.24266	0.0015032
LOC102723313	102723313	uncharacterized LOC102723313	1.72684	0.0383615	2.26212	0.00712646
LOC102723335	102723335	uncharacterized LOC102723335	2.82654	0.0385161	3.32356	0.0125053
LOC102723798	102723798	uncharacterized LOC102723798	1.87802	0.0265286	2.43537	0.00484136
LOC102723809	102723809	uncharacterized LOC102723809	2.82925	0.0123882	3.47134	0.00293138
LOC105369151	105369151	uncharacterized LOC105369151	1.65648	0.00230664	2.26507	0.000668815
LOC105369161	105369161	uncharacterized LOC105369161	2.26148	0.0316563	3.25784	0.00337956
LOC105369165	105369165	uncharacterized LOC105369165	-1.63257	0.0264101	-2.53204	0.00499972
LOC105369312	105369312	uncharacterized LOC105369312	2.30044	0.0219992	2.3247	0.0158456
LOC105369403	105369403	uncharacterized LOC105369403	2.28057	0.0400584	3.11538	0.00592844
LOC105370030	105370030	uncharacterized LOC105370030	2.49247	0.0464851	2.62773	0.0279705
LOC105370114	105370114	uncharacterized LOC105370114	2.04627	0.00125936	2.25006	0.000953918
LOC105370129	105370129	uncharacterized LOC105370129	-3.06497	0.0175011	-2.9354	0.0155764
LOC105370163	105370163	uncharacterized LOC105370163	3.81341	0.0175101	4.81655	0.00347297
LOC105370256	105370256	uncharacterized LOC105370256	3.05259	0.0306169	3.47871	0.0115994
LOC105370804	105370804	uncharacterized LOC105370804	3.18256	0.027723	3.79027	0.00782566
LOC105370970	105370970	uncharacterized LOC105370970	4.03965	0.0204069	4.52634	0.00817154
LOC105371022	105371022	uncharacterized LOC105371022	2.74977	0.0300645	2.94147	0.0161228
LOC105371055	105371055	uncharacterized LOC105371055	2.19079	0.0345459	2.50893	0.0133427
LOC105371131	105371131	uncharacterized LOC105371131	2.68426	0.0169522	3.31281	0.00382317
LOC105371251	105371251	uncharacterized LOC105371251	2.74292	0.0450598	2.72734	0.0357977
LOC105371271	105371271	uncharacterized LOC105371271	3.07456	0.0289	3.65532	0.00865761
LOC105371505	105371505	uncharacterized LOC105371505	2.89599	0.0267468	3.16563	0.0126239
LOC105371654	105371654	uncharacterized LOC105371654	2.0106	0.00127807	2.46473	0.000674259
LOC105371762	105371762	uncharacterized LOC105371762	1.65782	0.0413144	2.23841	0.00663194
LOC105371995	105371995	uncharacterized LOC105371995	4.12202	0.00589813	3.81893	0.00695198
LOC105372065	105372065	uncharacterized LOC105372065	3.09244	0.035278	3.21908	0.0226567
LOC105372105	105372105	uncharacterized LOC105372105	2.70284	0.0471083	3.52169	0.00828098
LOC105372437	105372437	uncharacterized LOC105372437	3.18436	0.0187323	3.4834	0.00846472
LOC105372706	105372706	uncharacterized LOC105372706	3.36108	0.0334296	3.7428	0.0144368
LOC105372976	105372976	uncharacterized LOC105372976	1.9424	0.00921621	2.12594	0.00420777
LOC105373086	105373086	uncharacterized LOC105373086	-3.01369	0.0436268	-2.75446	0.0454378
LOC105373150	105373150	uncharacterized LOC105373150	2.60177	0.0460167	2.52184	0.0417398
LOC105373170	105373170	uncharacterized LOC105373170	2.86183	0.0446206	3.23842	0.0183654
LOC105373171	105373171	uncharacterized LOC105373171	1.95205	0.04609	2.05814	0.0279937
LOC105373428	105373428	uncharacterized LOC105373428	-1.75502	0.000867078	-1.76633	0.00108352
LOC105373716	105373716	uncharacterized LOC105373716	2.28273	0.00478672	2.87267	0.00121157
LOC105373737	105373737	uncharacterized LOC105373737	3.53148	0.0138762	3.20695	0.0174328
LOC105373796	105373796	uncharacterized LOC105373796	1.73197	0.0305345	2.59286	0.00259929
LOC105373802	105373802	uncharacterized LOC105373802	1.80696	0.00605692	1.69753	0.00684045
LOC105373973	105373973	uncharacterized LOC105373973	3.06754	0.029397	4.31697	0.00323765
LOC105374013	105374013	endogenous retrovirus group K member 5 Gag polyprotein	2.03952	0.000826586	2.33661	0.000668815
LOC105374152	105374152	uncharacterized LOC105374152	2.37912	0.00978542	3.10739	0.00175785
LOC105374341	105374341	uncharacterized LOC105374341	2.08555	0.0435281	2.81344	0.0069647
LOC105374815	105374815	uncharacterized LOC105374815	3.91053	0.0212821	4.41026	0.00797593
LOC105374845	105374845	uncharacterized LOC105374845	3.64368	0.0058544	3.48012	0.00591394
LOC105374882	105374882	uncharacterized LOC105374882	2.78066	0.0204229	2.66974	0.0191288
LOC105374897	105374897	uncharacterized LOC105374897	2.90987	0.048542	3.44566	0.0161765
LOC105375059	105375059	uncharacterized LOC105375059	3.41788	0.0249464	4.13241	0.00656334
LOC105375087	105375087	uncharacterized LOC105375087	1.51809	0.00466146	2.87396	0.00054866
LOC105375211	105375211	uncharacterized LOC105375211	3.37405	0.0292269	3.52403	0.0177017
LOC105375213	105375213	uncharacterized LOC105375213	2.11049	0.00267978	2.54054	0.00105012
LOC105375363	105375363	uncharacterized LOC105375363	1.56398	0.036125	2.11397	0.0056182
LOC105375434	105375434	uncharacterized LOC105375434	1.72486	0.0207925	2.03342	0.00636722
LOC105376004	105376004	uncharacterized LOC105376004	2.38361	0.0477662	2.74548	0.0180149
LOC105376106	105376106	uncharacterized LOC105376106	3.24963	0.0205245	4.10018	0.00377443
LOC105376166	105376166	uncharacterized LOC105376166	1.93626	0.0267677	2.09965	0.0132612
LOC105376220	105376220	uncharacterized LOC105376220	2.04034	0.0174848	1.71892	0.0317037
LOC105376266	105376266	uncharacterized LOC105376266	1.65798	0.048053	1.73995	0.0294035
LOC105376436	105376436	uncharacterized LOC105376436	1.86217	0.0239897	1.5709	0.0406466
LOC105376506	105376506	uncharacterized LOC105376506	3.60987	0.0135621	4.25834	0.00369005
LOC105376577	105376577	uncharacterized LOC105376577	1.71533	0.0073164	2.21241	0.00150885
LOC105376591	105376591	uncharacterized LOC105376591	3.83293	0.00374789	5.81391	0.000663197
LOC105376722	105376722	uncharacterized LOC105376722	1.96335	0.00121188	1.8668	0.00161951
LOC105377103	105377103	uncharacterized LOC105377103	2.75412	0.0383004	3.08673	0.0163171
LOC105377148	105377148	uncharacterized LOC105377148	3.48729	0.0107774	2.95942	0.0217028
LOC105377261	105377261	uncharacterized LOC105377261	4.1466	0.00383213	3.36007	0.0112068
LOC105377404	105377404	uncharacterized LOC105377404	2.89188	0.0383034	2.92081	0.0283666
LOC105377673	105377673	uncharacterized LOC105377673	2.57739	0.0411717	3.46907	0.00656334
LOC105377771	105377771	uncharacterized LOC105377771	2.13837	0.0266696	3.1439	0.00246811
LOC105377994	105377994	uncharacterized LOC105377994	3.09611	0.0229416	3.70302	0.00599131
LOC105378120	105378120	uncharacterized LOC105378120	2.40989	0.0455951	2.35259	0.0395973
LOC105378576	105378576	uncharacterized LOC105378576	3.13553	0.0256596	3.67829	0.00815451
LOC105378701	105378701	uncharacterized LOC105378701	3.21285	0.0296503	4.0867	0.00592844
LOC105378924	105378924	uncharacterized LOC105378924	2.36591	0.0377274	2.7616	0.0132612
LOC105379263	105379263	uncharacterized LOC105379263	3.00022	0.0278831	2.7216	0.0355882
LOC107983949	107983949	uncharacterized LOC107983949	2.96527	0.0136815	3.23242	0.00620159
LOC107984089	107984089	uncharacterized LOC107984089	1.85743	0.0299117	2.72365	0.00291559
LOC107984210	107984210	uncharacterized LOC107984210	1.77025	0.0245289	2.1345	0.00673924
LOC107984294	107984294	uncharacterized LOC107984294	4.28172	0.0151032	4.1676	0.0132161
LOC107984318	107984318	uncharacterized LOC107984318	3.08011	0.034732	3.11798	0.0253332
LOC107984328	107984328	uncharacterized LOC107984328	2.08996	0.0288032	2.74579	0.00493162
LOC107984370	107984370	uncharacterized LOC107984370	2.16222	0.0116082	2.48173	0.00402181
LOC107984418	107984418	uncharacterized LOC107984418	2.08105	0.0335992	2.24428	0.0178485
LOC107984546	107984546	uncharacterized LOC107984546	3.14164	0.0442225	4.03204	0.00923278
LOC107984583	107984583	uncharacterized LOC107984583	2.05307	0.016464	2.59173	0.00332801
LOC107984748	107984748	uncharacterized LOC107984748	2.98167	0.0269306	2.8788	0.0253549
LOC107984960	107984960	uncharacterized LOC107984960	3.57936	0.0236572	3.89049	0.0112816
LOC107985000	107985000	uncharacterized LOC107985000	1.75836	0.0257651	2.50901	0.00278288
LOC107985046	107985046	uncharacterized LOC107985046	1.67471	0.0343665	2.49854	0.0029985
LOC107985120	107985120	uncharacterized LOC107985120	3.16609	0.0307906	3.63285	0.0109396
LOC107985289	107985289	uncharacterized LOC107985289	2.88103	0.00123983	3.31169	0.000817986
LOC107985354	107985354	uncharacterized LOC107985354	2.27236	0.0187619	2.74301	0.00494291
LOC107985380	107985380	transmembrane protein 14C pseudogene	2.73318	0.0403553	3.4467	0.00932699
LOC107985481	107985481	uncharacterized LOC107985481	1.60168	0.0212551	2.35183	0.00200188
LOC107985486	107985486	uncharacterized LOC107985486	4.22466	0.0117547	4.31752	0.00786266
LOC107985530	107985530	transcription and mRNA export factor ENY2 pseudogene	2.87833	0.0359207	3.48007	0.00953271
LOC107985712	107985712	uncharacterized LOC107985712	3.31316	0.0214026	4.08019	0.00482406
LOC107985780	107985780	uncharacterized LOC107985780	1.72884	0.0307824	2.46294	0.00339889
LOC107985930	107985930	uncharacterized LOC107985930	2.79471	0.0490196	3.04273	0.0244926
LOC107986187	107986187	uncharacterized LOC107986187	3.54865	0.00965987	3.77874	0.00499134
LOC107986278	107986278	U6 snRNA-associated Sm-like protein LSm2 pseudogene	3.42841	0.0149412	4.05415	0.00433358
LOC107986477	107986477	uncharacterized LOC107986477	2.22559	0.0154067	2.17517	0.0131653
LOC107986520	107986520	uncharacterized LOC107986520	3.63205	0.0147353	3.41592	0.0153368
LOC107986592	107986592	ADP-sugar pyrophosphatase pseudogene	4.51874	0.0311706	5.05897	0.0130029
LOC107986600	107986600	uncharacterized LOC107986600	3.87676	0.0238352	4.80281	0.00519344
LOC107986714	107986714	uncharacterized LOC107986714	2.30037	0.0441933	2.8197	0.0120377
LOC107986847	107986847	uncharacterized LOC107986847	2.73046	0.0485157	4.18405	0.00337721
LOC107986862	107986862	uncharacterized LOC107986862	2.12986	0.0432661	2.88273	0.00679795
LOC107986871	107986871	ubiquitin-conjugating enzyme E2 variant 1 pseudogene	1.51897	0.0175968	1.98185	0.00303341
LOC107987000	107987000	uncharacterized LOC107987000	3.21244	0.0285085	3.61366	0.0115911
LOC107987043	107987043	uncharacterized LOC107987043	3.13776	0.0201137	4.09032	0.00334042
LOC107987147	107987147	uncharacterized LOC107987147	1.85043	0.00679117	2.22809	0.00198124
LOC107987237	107987237	uncharacterized LOC107987237	1.72259	0.0313692	1.73283	0.023783
LOC107987360	107987360	translation initiation factor IF-2-like	3.22371	0.0399754	3.65706	0.0162339
LOC112267905	112267905	uncharacterized LOC112267905	3.37655	0.0183351	4.18978	0.00374025
LOC112267938	112267938	uncharacterized LOC112267938	3.21971	0.0138399	3.38931	0.0075358
LOC112268093	112268093	uncharacterized LOC112268093	1.64076	0.0253242	1.53247	0.0273811
LOC112268130	112268130	uncharacterized LOC112268130	3.04501	0.0228261	3.50922	0.00780267
LOC112268150	112268150	uncharacterized LOC112268150	2.73894	0.0335393	3.82968	0.00412515
LOC112268177	112268177	uncharacterized LOC112268177	1.6756	0.0187446	2.30015	0.00252049
LOC112268230	112268230	uncharacterized LOC112268230	1.92321	0.00826053	2.32844	0.00224894
LOC112268254	112268254	uncharacterized LOC112268254	2.22318	0.00383213	2.85695	0.00101607
LOC112268420	112268420	uncharacterized LOC112268420	1.74568	0.00186696	1.7555	0.00173462
LOC112268421	112268421	uncharacterized LOC112268421	2.30109	0.0232286	2.59979	0.00905123
LOC112268462	112268462	uncharacterized LOC112268462	3.23336	0.0206161	2.94576	0.0254507
LOC112543491	112543491	linc-UFC1	1.78289	0.012843	1.53257	0.0219561
LOC286437	286437	uncharacterized LOC286437	1.50101	0.00166749	1.59484	0.00123426
LOC339059	339059	uncharacterized LOC339059	2.52338	0.0469259	2.45137	0.0420288
LOC399975	399975	uncharacterized LOC399975	1.87041	0.00201521	1.95445	0.00151924
LOC642249	642249	ankyrin repeat domain 57 pseudogene	2.13424	0.0262004	3.13596	0.0024554
LOC653071	653071	ankyrin repeat domain 57 pseudogene	1.9765	0.00394788	2.20513	0.00182798
LOC731075	731075	uncharacterized LOC731075	2.9785	0.0298656	3.37344	0.0118272
LOC777650	777650	UBX domain protein 2B pseudogene	1.96934	0.0282245	2.30452	0.00931032
LPIN3	64900	lipin 3	2.85736	0.033926	2.86194	0.0262466
LRRC32	2615	leucine rich repeat containing 32	-2.71019	0.000533473	-2.05237	0.00146022
LYPD1	116372	LY6/PLAUR domain containing 1	-2.1885	0.00826212	-2.06655	0.00788878
MACROH2A2	55506	macroH2A.2 histone	-1.53399	0.0061787	-1.54429	0.00497405
MAL	4118	mal, T cell differentiation protein	-1.78447	0.0106321	-1.96817	0.00578834
MARCHF10	162333	membrane associated ring-CH-type finger 10	-3.49745	0.0107778	-2.58679	0.0320379
MCTP1	79772	multiple C2 and transmembrane domain containing 1	1.72499	0.0177239	2.17622	0.00361009
ME1	4199	malic enzyme 1	1.9798	0.0112524	1.50657	0.0346502
MEGF11	84465	multiple EGF like domains 11	3.05423	0.0316905	3.50317	0.01181
MFSD1P1	100313532	major facilitator superfamily domain containing 1 pseudogene 1	3.19401	0.046016	4.07528	0.00988265
MGP	4256	matrix Gla protein	-2.39693	0.000960422	-1.75596	0.00303559
MIR186	406962	microRNA 186	2.61099	0.0436915	2.54185	0.0390406
MIR4712	100616396	microRNA 4712	1.86577	0.0139702	2.21667	0.00394808
MPHOSPH6P1	107985102	MPHOSPH6 pseudogene 1	3.70188	0.0311706	3.97976	0.0163171
MRAP-AS1	105372779	MRAP antisense RNA 1	3.28462	0.0316905	3.59816	0.0149647
MRC2	9902	mannose receptor C type 2	-4.36523	0.0147597	-1.92521	0.0446826
MRPS9-AS1	101927492	MRPS9 antisense RNA 1	2.61882	0.048831	3.39473	0.00939922
MTCO1P36	107105272	MT-CO1 pseudogene 36	3.34815	0.0146815	4.10518	0.00317642
MTCYBP21	107075260	MT-CYB pseudogene 21	4.0011	0.00921037	3.10638	0.030771
MTFR2P2	100132621	MTFR2 pseudogene 2	3.32427	0.0398785	3.6007	0.0206261
MTND2P36	107161148	MT-ND2 pseudogene 36	2.59936	0.0485496	2.97423	0.0187605
MYH7	4625	myosin heavy chain 7	-3.20462	0.0232634	-4.04951	0.0056182
MYO1G	64005	myosin IG	-2.4946	0.00134796	-2.00047	0.0028496
NPIPB14P	109729168	nuclear pore complex interacting protein family member B14, pseudogene	1.50196	0.0138093	2.00457	0.00263251
NPIPB9	100507607	nuclear pore complex interacting protein family member B9	3.06311	0.0317074	3.97408	0.00575324
NPTN-IT1	101241892	NPTN intronic transcript 1	2.09781	0.00235466	2.50069	0.00101607
NSA2P5	100421689	NSA2 pseudogene 5	2.93579	0.0405458	3.09415	0.0240048
NTAN1P2	100420307	N-terminal asparagine amidase pseudogene 2	1.99069	0.0307906	2.05754	0.0201602
NTM	50863	neurotrimin	-3.46098	0.00248092	-1.59461	0.0208217
OCLNP1	647859	OCLN pseudogene 1	1.72097	0.0234804	1.9647	0.00869999
PAXBP1-AS1	100506215	PAXBP1 antisense RNA 1	2.18046	0.0289394	3.19703	0.00270992
PDGFA	5154	platelet derived growth factor subunit A	-2.3585	0.0371858	-2.40822	0.0307856
PDZK1	5174	PDZ domain containing 1	1.66287	0.0155606	1.69449	0.0106875
PDZK1P1	100034743	PDZ domain containing 1 pseudogene 1	1.89706	0.0256596	1.92155	0.0183721
PFN1P2	767846	profilin 1 pseudogene 2	1.75291	0.0164121	2.17561	0.00368312
PFN1P4	767851	profilin 1 pseudogene 4	1.93828	0.0248781	2.87625	0.00219487
PFN1P6	645126	profilin 1 pseudogene 6	2.31198	0.00514738	2.62653	0.00208613
PGF	5228	placental growth factor	-2.19755	0.00101091	-2.10469	0.00133078
PHACTR2P1	100533676	phosphatase and actin regulator 2 pseudogene 1	2.20386	0.0363128	2.38095	0.0191191
PIGAP1	5278	phosphatidylinositol glycan anchor biosynthesis class A pseudogene 1	1.75975	0.0199693	2.52546	0.00211334
PKD2L2	27039	polycystin 2 like 2, transient receptor potential cation channel	3.26564	0.0163963	4.08933	0.00323784
PKP4-AS1	100129029	PKP4 antisense RNA 1	1.67197	0.0343665	2.49897	0.00298868
PLGLB1	5343	plasminogen like B1	1.55427	0.041941	1.82953	0.0145996
PM20D1	148811	peptidase M20 domain containing 1	2.93579	0.0292151	3.19434	0.0138854
PNMA6E	649238	PNMA family member 6E	2.50406	0.0451479	2.47525	0.0375178
PPIAP41	111082977	peptidylprolyl isomerase A pseudogene 41	3.48729	0.0144774	3.53092	0.0101527
PPIAP67	111082981	peptidylprolyl isomerase A pseudogene 67	2.93579	0.0284299	3.07628	0.0170528
PPP1R14C	81706	protein phosphatase 1 regulatory inhibitor subunit 14C	-1.82552	0.0289	-1.50545	0.0412982
PRKXP1	441733	PRKX pseudogene 1	1.63469	0.00385373	1.80445	0.00192554
PRO1804	100133319	uncharacterized LOC100133319	2.90906	0.0360149	3.5698	0.00875651
PRTG	283659	protogenin	2.15906	0.00235153	1.90211	0.00389811
PTMAP11	441454	prothymosin alpha pseudogene 11	2.14021	0.0148931	3.01633	0.00172789
PWARSN	347746	Prader Willi/Angelman region RNA, SNRPN neighbor	1.79598	0.0251507	1.94071	0.0127355
RAB11FIP1P1	646080	RAB11 family interacting protein 1 pseudogene 1	1.70607	0.0202455	2.48708	0.0020264
RABAC1	10567	Rab acceptor 1	-1.80593	0.000129439	-1.51428	0.000594565
RAD51-AS1	100505648	RAD51 antisense RNA 1	1.51158	0.00918507	1.77254	0.00290516
RBM5-AS1	100775107	RBM5 antisense RNA 1	2.45821	0.0279087	2.78078	0.0109944
RCAN3AS	100750325	RCAN3 antisense RNA	-3.2699	0.0219655	-3.91372	0.00656334
RDM1P3	100418928	RDM1 pseudogene 3	1.86831	0.0378845	1.85893	0.0303209
RFX4	5992	regulatory factor X4	3.29223	0.0217493	3.45653	0.0125868
RIMKLBP2	100422371	ribosomal modification protein rimK like family member B pseudogene 2	1.56202	0.00653023	2.15747	0.00108352
RN7SL481P	106481054	RNA, 7SL, cytoplasmic 481, pseudogene	3.01232	0.0226364	3.04498	0.0162205
RN7SL648P	106479459	RNA, 7SL, cytoplasmic 648, pseudogene	2.75145	0.0417481	2.92722	0.0236538
RNF17	56163	ring finger protein 17	2.97453	0.0356775	3.82774	0.00715661
RNU4-25P	106481870	RNA, U4 small nuclear 25, pseudogene	4.45474	0.00135087	4.49586	0.00133741
RPL7L1P3	100131964	ribosomal protein L7 like 1 pseudogene 3	2.59936	0.0423239	2.91585	0.0180068
RPS26P26	100271109	ribosomal protein S26 pseudogene 26	1.65779	0.024239	2.05101	0.00576502
RPS3AP37	100271593	RPS3A pseudogene 37	2.15076	0.0495555	2.20557	0.0343138
RPSAP41	100270918	ribosomal protein SA pseudogene 41	3.41214	0.0170667	3.24264	0.0169628
RRAS	6237	RAS related	-1.67765	0.000535658	-1.61086	0.000876783
S100A3	6274	S100 calcium binding protein A3	-1.75329	0.0368754	-1.54987	0.0428268
SAMMSON	101927152	survival associated mitochondrial melanoma specific oncogenic non-coding RNA	1.50879	0.00352176	1.63678	0.00193997
SAXO2	283726	stabilizer of axonemal microtubules 2	1.63389	0.0311829	1.91381	0.0105292
SCARNA9	619383	small Cajal body-specific RNA 9	1.76457	0.0196827	1.89186	0.0102931
SCIMP	388325	SLP adaptor and CSK interacting membrane protein	3.72436	0.0121839	3.70036	0.00964608
SCO2	9997	synthesis of cytochrome C oxidase 2	-1.89161	0.000340257	-2.12888	0.000581581
SEC31B	25956	SEC31 homolog B, COPII coat complex component	1.58958	0.0112802	1.76506	0.00491047
SEMA6A-AS1	101927233	SEMA6A antisense RNA 1	2.65673	0.0148691	3.06518	0.00512741
SERPINA3	12	serpin family A member 3	-2.15447	0.0349248	-2.23534	0.0275528
SERPINE3	647174	serpin family E member 3	1.72307	0.0064877	2.19776	0.00146319
SEZ6L2	26470	seizure related 6 homolog like 2	-2.10743	0.000647153	-1.58037	0.00197839
SGSM3-AS1	107985538	SGSM3 antisense RNA 1	4.26072	0.00844379	4.55352	0.00433685
SH3GL1P1	6458	SH3 domain containing GRB2 like 1, endophilin A2 pseudogene 1	1.5728	0.0187198	2.38563	0.00152041
SHC3	53358	SHC adaptor protein 3	1.52703	0.0408722	1.65111	0.0216277
SHMT1P1	6471	serine hydroxymethyltransferase 1 (soluble) pseudogene 1	2.95163	0.031909	3.57644	0.0082637
SLC15A3	51296	solute carrier family 15 member 3	-3.97988	0.00816148	-2.9458	0.0244344
SLC2A3P2	391045	solute carrier family 2 member 3 pseudogene 2	4.53569	0.00434094	5.06242	0.00191659
SLC35E1P1	727991	solute carrier family 35 member E1 pseudogene 1	1.67054	0.0183048	1.90074	0.00687253
SLC35F1	222553	solute carrier family 35 member F1	-2.19248	0.00299312	-1.87394	0.00445816
SLC9C2	284525	solute carrier family 9 member C2 (putative)	-2.67296	0.0446729	-2.97313	0.0292244
SMG1P3	100271836	SMG1 pseudogene 3	1.65747	0.00109183	2.27976	0.00054866
SMG1P4	100507526	SMG1 pseudogene 4	1.55307	0.0037796	2.31031	0.000663197
SMG1P6	100422558	SMG1 pseudogene 6	2.29559	0.0272938	3.23	0.00313727
SMUG1-AS1	105369776	SMUG1 antisense RNA 1	2.96508	0.0184611	2.66189	0.0246079
SNORA71B	26776	small nucleolar RNA, H/ACA box 71B	1.60613	0.0413312	1.72575	0.0228026
SNORD117	692233	small nucleolar RNA, C/D box 117	2.70284	0.0461976	3.14385	0.0162645
SNRPGP4	100130368	small nuclear ribonucleoprotein polypeptide G pseudogene 4	2.2207	0.0185689	2.46979	0.00778707
SOAT2	8435	sterol O-acyltransferase 2	-3.75448	0.0098965	-3.62947	0.00846133
SOWAHCP2	100419957	SOWAHC pseudogene 2	1.9551	0.0343764	2.32308	0.0108143
SPATA46	284680	spermatogenesis associated 46	3.40664	0.0157722	3.71137	0.00709108
SPDYE10P	643862	speedy/RINGO cell cycle regulator family member E10, pseudogene	1.68871	0.0232833	1.86311	0.0104774
SPDYE19P	100130307	speedy/RINGO cell cycle regulator family member E19, pseudogene	1.98334	0.0305837	3.19125	0.00180346
SPDYE21	442572	speedy/RINGO cell cycle regulator family member E21	1.75237	0.0390792	2.18888	0.00960577
SPDYE2B	100310812	speedy/RINGO cell cycle regulator family member E2B	1.84354	0.0126646	2.33513	0.00278288
SPDYE6	729597	speedy/RINGO cell cycle regulator family member E6	1.66191	0.0178599	2.40071	0.0018279
SRP68P2	252840	signal recognition particle 68 pseudogene 2	2.45113	0.00282707	2.99623	0.00101607
SRP72P2	153932	signal recognition particle 72 pseudogene 2	4.02026	0.0185112	4.65958	0.00592195
SSUH2	51066	ssu-2 homolog	-1.52796	0.00580471	-1.57623	0.00420129
STARD4-AS1	100505678	STARD4 antisense RNA 1	2.24161	0.0062736	2.73611	0.00174054
TAS2R5	54429	taste 2 receptor member 5	2.14361	0.00706033	2.69881	0.00161951
TBC1D22A-AS1	642757	TBC1D22A antisense RNA 1	3.62526	0.0296503	4.06302	0.0123592
TCN1	6947	transcobalamin 1	-1.79276	0.0312314	-2.67783	0.008354
TDO2	6999	tryptophan 2,3-dioxygenase	-1.71665	0.000205639	-2.07627	0.00054866
TEN1	100134934	TEN1 subunit of CST complex	-1.52286	0.00411816	-1.70712	0.00230294
TERF1P7	646127	TERF1 pseudogene 7	1.51031	0.0437939	2.51557	0.00227227
TEX21P	441687	testis expressed 21, pseudogene	3.75846	0.00994209	4.31009	0.00327063
TINCR	257000	TINCR ubiquitin domain containing	-2.19869	0.0119978	-1.81558	0.0173722
TLK2P2	553121	tousled like kinase 2 pseudogene 2	2.35544	0.0438879	2.89052	0.0120122
TNFRSF11B	4982	TNF receptor superfamily member 11b	-1.88608	0.041364	-1.63909	0.0479435
TNNT1	7138	troponin T1, slow skeletal type	-2.10915	0.0406317	-1.91548	0.0430765
TNNT3	7140	troponin T3, fast skeletal type	-4.04894	0.00478345	-3.91937	0.00426291
TPBG	7162	trophoblast glycoprotein	-1.50478	0.0249029	-1.59333	0.0158836
TPBGL	100507050	trophoblast glycoprotein like	-1.74299	0.0216288	-2.09448	0.0100836
TREX1	11277	three prime repair exonuclease 1	-1.5281	0.00999931	-1.59334	0.0067799
TUBB8P7	197331	tubulin beta 8 class VIII pseudogene 7	-2.06189	0.0149667	-2.08789	0.0119586
TUBG1P	442673	tubulin gamma 1 pseudogene	1.54806	0.0437586	2.0906	0.0070913
TXNP1	93202	thioredoxin pseudogene 1	2.81225	0.0137398	2.48021	0.0203583
TYMP	1890	thymidine phosphorylase	-1.71861	0.000679667	-1.56503	0.00116237
UBE2Q2P12	100421768	ubiquitin conjugating enzyme E2 Q2 pseudogene 12	2.35874	0.00945039	2.22815	0.00987628
UCKL1-AS1	100113386	UCKL1 antisense RNA 1	2.10246	0.0348777	2.81787	0.0056397
UQCRHP4	100128448	ubiquinol-cytochrome c reductase hinge protein pseudogene 4	2.63485	0.0397324	2.73988	0.0250263
VN1R54P	100312807	vomeronasal 1 receptor 54 pseudogene	3.35629	0.0169199	3.36007	0.0128931
VPS39-DT	NA	NA	2.86731	0.0307824	3.38986	0.00961504
WHAMMP1	100288615	WAS protein homolog associated with actin, golgi membranes and microtubules pseudogene 1	1.64243	0.00465103	2.1607	0.00105597
WNT5B	81029	Wnt family member 5B	-2.08867	0.0164003	-1.52319	0.0350898
YAP1P1	442266	Yes associated protein 1 pseudogene 1	2.80005	0.00119983	2.23127	0.00392466
ZC3H12B	340554	zinc finger CCCH-type containing 12B	1.59991	0.0370186	1.59063	0.0297478
ZDHHC11B	653082	zinc finger DHHC-type containing 11B	2.49801	0.00487992	1.98599	0.0141769
ZNF133-AS1	105372550	ZNF133 antisense RNA 1	2.49868	0.0480801	2.87368	0.0184929
ZNF141	7700	zinc finger protein 141	-4.86425	0.00466046	-2.78344	0.0232534
ZNF154	7710	zinc finger protein 154	2.11586	0.0163362	2.4803	0.00506321
ZNF460	10794	zinc finger protein 460	1.50302	0.00691746	2.11345	0.00105682
ZNF660	285349	zinc finger protein 660	4.39458	0.0135621	3.54625	0.0308762
ZNF671	79891	zinc finger protein 671	1.86719	0.0496144	2.56212	0.00749976
ZNF71	58491	zinc finger protein 71	-4.71127	0.000716825	-2.76865	0.00146022
ZNF750	79755	zinc finger protein 750	3.20499	0.0334662	3.59218	0.0142698
ZSCAN12P1	221584	zinc finger and SCAN domain containing 12 pseudogene 1	3.02675	0.00104982	1.50181	0.0437838
